# Supplementary material for: An Evolutionary Perspective of Dopachrome Tautomerase Enzymes in Metazoans
Source: Genes (Basel). 2019 Jun 28;10(7):495. doi: 10.3390/genes10070495 (PMC6678240; doi:10.3390/genes10070495)
Supplement: Supplementary file 1 [file genes-10-00495-s001.zip]

Archive with 4 entries (3 files):
- supplementary/
- supplementary/Supplementary Data 1.zip
- supplementary/Supplementary File 1.xlsx
- supplementary/Supplementary File 2,3.docx
