# Supplementary material for: An Evolutionary Perspective of Dopachrome Tautomerase Enzymes in Metazoans
Source: Genes (Basel). 2019 Jun 28;10(7):495. doi: 10.3390/genes10070495 (PMC6678240; doi:10.3390/genes10070495)
Supplement: Supplementary file 1 [file genes-10-00495-s001.zip › supplementary/Supplementary File 1.xlsx]

## Sheet: Foglio1
Supplementary File 1. Details of the analyzed sequence datasets. a, b and c. List of the analyzed genomes. d. List of RNA-seq data
a. Genomes included in the analysis (not present in Ensembl databases)
Species	Reference	No. of DCT	No. of DCE/yellow
L. anatina	Luo et al., 2015	0	3
A. vaga	Flot et al., 2013	0	2
O. bimaculoides	Albertin et al., 2015	1	1
C. gigas	Zhang et al., 2012	0	1
C. virginica	genome consortium	0	1
S. glomerata	Powell et al., 2018	0	1
P. fucata	Du et al., 2017	0	2
B. platifrons	Sun et al., 2017	0	1
M. philippinarum	Sun et al., 2017	0	2
L. fortunei	Uliano-Silva et al., 2018	0	4
M. yessoensis	Wang et al., 2017	0	11
R. philippinarum	Mun et al., 2017	0	3
S. broughtonii	Bai et al., under review	0	3
B. glabrata	VectorBase	0	7
H. discus hannai	Nam et al., 2017	0	6
T. kingsejongensis	Kang et al., 2017	0	2
b. Ensembl Metazoa species
Name	Classification	Assembly	Accession
Capitella teleta	Annelida	Capitella_teleta_v1.0	GCA_000328365.1
Helobdella robusta	Annelida	Helro1	GCA_000326865.1
Lingula anatina	Brachiopoda	LinAna1.0	GCA_001039355.1
Ixodes scapularis	Chelicerata	IscaW1	GCA_000208615.1
Sarcoptes scabiei	Chelicerata	SscaA1	GCA_000828355.1
Stegodyphus mimosarum	Chelicerata	Stegodyphus_mimosarum_v1	GCA_000611955.2
Tetranychus urticae	Chelicerata	ASM23943v1	GCA_000239435.1
Nematostella vectensis	Cnidaria	ASM20922v1	GCA_000209225.1
Thelohanellus kitauei	Cnidaria	ASM82789v1	GCA_000827895.1
Anoplophora glabripennis	Coleoptera	Agla_1.0	GCA_000390285.1
Dendroctonus ponderosae	Coleoptera	DendPond_male_1.0	GCA_000355655.1
Tribolium castaneum	Coleoptera	Tcas5.2	GCA_000002335.3
Daphnia magna	Crustacea	daphmag2.4	GCA_001632505.1
Daphnia pulex	Crustacea	V1.0	GCA_000187875.1
Lepeophtheirus salmonis	Crustacea	LSalAtl2s	-
Mnemiopsis leidyi	Ctenophora	MneLei_Aug2011	GCA_000226015.1
Aedes aegypti	Diptera	AaegL3	GCA_000004015.1
Anopheles darlingi	Diptera	AdarC3	GCA_000211455.3
Anopheles gambiae	Diptera	AgamP4	GCA_000005575.1
Belgica antarctica	Diptera	ASM77530v1	GCA_000775305.1
Culex quinquefasciatus	Diptera	CpipJ2	GCA_000209185.1
Drosophila ananassae	Diptera	dana_caf1	GCA_000005115.1
Drosophila erecta	Diptera	dere_caf1	GCA_000005135.1
Drosophila grimshawi	Diptera	dgri_caf1	GCA_000005155.1
Drosophila melanogaster	Diptera	BDGP6	GCA_000001215.4
Drosophila mojavensis	Diptera	dmoj_caf1	GCA_000005175.1
Drosophila persimilis	Diptera	dper_caf1	GCA_000005195.1
Drosophila pseudoobscura	Diptera	Dpse_3.0	GCA_000001765.2
Drosophila sechellia	Diptera	dsec_caf1	GCA_000005215.1
Drosophila simulans	Diptera	ASM75419v3	GCA_000754195.3
Drosophila virilis	Diptera	dvir_caf1	GCA_000005245.1
Drosophila willistoni	Diptera	dwil_caf1	GCA_000005925.1
Drosophila yakuba	Diptera	dyak_caf1	GCA_000005975.1
Lucilia cuprina	Diptera	ASM118794v1	GCA_001187945.1
Mayetiola destructor	Diptera	Mdes_1.0	GCA_000149185.1
Megaselia scalaris	Diptera	Msca1	GCA_000341915.1
Teleopsis dalmanni	Diptera	Tel_dalmanni_2A_v1.0	GCA_002237135.1
Strongylocentrotus purpuratus	Echinodermata	Spur_3.1	GCA_000002235.2
Acyrthosiphon pisum	Hemiptera	Acyr_2.0	GCA_000142985.2
Rhodnius prolixus	Hemiptera	RproC3	GCA_000181055.3
Apis mellifera	Hymenoptera	Amel_4.5	GCA_000002195.1
Atta cephalotes	Hymenoptera	Attacep1.0	GCA_000143395.2
Bombus impatiens	Hymenoptera	BIMP_2.0	GCA_000188095.2
Bombus terrestris	Hymenoptera	Bter_1.0	GCA_000214255.1
Nasonia vitripennis	Hymenoptera	Nvit_2.1	GCA_000002325.2
Solenopsis invicta	Hymenoptera	Si_gnG	GCA_000188075.1
Zootermopsis nevadensis	Isoptera	ZooNev1.0	GCA_000696155.1
Bombyx mori	Lepidoptera	ASM15162v1	GCA_000151625.1
Danaus plexippus	Lepidoptera	Dpv3	GCA_000235995.2
Heliconius melpomene	Lepidoptera	Hmel1	GCA_000313835.1
Melitaea cinxia	Lepidoptera	MelCinx1.0	GCA_000716385.1
Crassostrea gigas	Mollusca	oyster_v9	GCA_000297895.1
Lottia gigantea	Mollusca	Lotgi1	GCA_000327385.1
Octopus bimaculoides	Mollusca	PRJNA270931	GCA_001194135.1
Strigamia maritima	Myriapoda	Smar1	GCA_000239455.1
Brugia malayi	Nematoda	Bmal-4.0	-
Caenorhabditis brenneri	Nematoda	C_brenneri-6.0.1b	GCA_000143925.2
Caenorhabditis briggsae	Nematoda	CB4	GCA_000004555.3
Caenorhabditis elegans	Nematoda	WBcel235	GCA_000002985.3
Caenorhabditis japonica	Nematoda	C_japonica-7.0.1	GCA_000147155.1
Caenorhabditis remanei	Nematoda	C_remanei-15.0.1	GCA_000149515.1
Loa loa	Nematoda	Loa_loa_V3	GCA_000183805.2
Onchocerca volvulus	Nematoda	ASM49940v2	GCA_000499405.2
Pristionchus pacificus	Nematoda	P_pacificus-5.0	-
Strongyloides ratti	Nematoda	S_ratti_ED321_v5_0_4	GCA_001040885.1
Trichinella spiralis	Nematoda	Tspiralis1	GCA_000181795.2
Pediculus humanus	Phthiraptera	PhumU2	GCA_000006295.1
Trichoplax adhaerens	Placozoa	ASM15027v1	GCA_000150275.1
Schistosoma mansoni	Platyhelminthes	ASM23792v2	GCA_000237925.2
Amphimedon queenslandica	Porifera	Aqu1	GCA_000090795.1
Adineta vaga	Rotifera	AMS_PRJEB1171_v1	GCA_000513175.1
c. Ensembl Genome Browser species
Scientific name	Classification	Ensembl Assembly	Accession
Orycteropus afer afer	Vertebrata	-	-
Mus spretus	Vertebrata	SPRET_EiJ_v1	GCA_001624865.1
Vicugna pacos	Vertebrata	vicPac1	-
Poecilia formosa	Vertebrata	Poecilia_formosa-5.1.2	GCA_000485575.1
Colobus angolensis palliatus	Vertebrata	Cang.pa_1.0	GCA_000951035.1
Anolis carolinensis	Vertebrata	AnoCar2.0	GCA_000090745.1
Dasypus novemcinctus	Vertebrata	Dasnov3.0	GCA_000208655.2
Scleropages formosus	Vertebrata	ASM162426v1	GCA_001624265.1
Labrus bergylta	Vertebrata	BallGen_V1	GCA_900080235.1
Stegastes partitus	Vertebrata	Stegastes_partitus-1.0.2	GCA_000690725.1
Periophthalmus magnuspinnatus	Vertebrata	PM.fa	GCA_000787105.1
Rhinopithecus bieti	Vertebrata	ASM169854v1	GCA_001698545.1
Saimiri boliviensis boliviensis	Vertebrata	SaiBol1.0	GCA_000235385.1
Pan paniscus	Vertebrata	panpan1.1	GCA_000258655.2
Cavia aperea	Vertebrata	CavAp1.0	GCA_000688575.1
Melopsittacus undulatus	Vertebrata	-	-
Haplochromis burtoni	Vertebrata	AstBur1.0	GCA_000239415.1
Otolemur garnettii	Vertebrata	OtoGar3	GCA_000181295.3
Ciona intestinalis	Vertebrata	KH	GCA_000224145.1
Ciona savignyi	Vertebrata	CSAV 2.0	-
Caenorhabditis elegans	Vertebrata	WBcel235	GCA_000002985.3
Cebus capucinus imitator	Vertebrata	Cebus_imitator-1.0	GCA_001604975.1
Felis catus	Vertebrata	Felis_catus_9.0	GCA_000181335.4
Astyanax mexicanus	Vertebrata	Astyanax_mexicanus-2.0	GCA_000372685.2
Ictalurus punctatus	Vertebrata	IpCoco_1.2	GCA_001660625.1
Gallus gallus	Vertebrata	Gallus_gallus-5.0	GCA_000002315.3
Pan troglodytes	Vertebrata	Pan_tro_3.0	GCA_000001515.5
Cricetulus griseus	Vertebrata	CHOK1GS_HDv1	GCA_900186095.1
Cricetulus griseus	Vertebrata	CriGri_1.0	GCA_000223135.1
Pelodiscus sinensis	Vertebrata	PelSin_1.0	GCA_000230535.1
Anabas testudineus	Vertebrata	fAnaTes1.1	GCA_900324465.1
Amphiprion ocellaris	Vertebrata	AmpOce1.0	GCA_002776465.1
Gadus morhua	Vertebrata	gadMor1	-
Latimeria chalumnae	Vertebrata	LatCha1	GCA_000225785.1
Propithecus coquereli	Vertebrata	Pcoq_1.0	GCA_000956105.1
Bos taurus	Vertebrata	UMD3.1	GCA_000003055.3
Macaca fascicularis	Vertebrata	Macaca_fascicularis_5.0	GCA_000364345.1
Fukomys damarensis	Vertebrata	DMR_v1.0	GCA_000743615.1
Octodon degus	Vertebrata	OctDeg1.0	GCA_000260255.1
Canis lupus familiaris	Vertebrata	CanFam3.1	GCA_000002285.2
Tursiops truncatus	Vertebrata	turTru1	-
Tursiops truncatus	Vertebrata	-	-
Mandrillus leucophaeus	Vertebrata	Mleu.le_1.0	GCA_000951045.1
Anas platyrhynchos	Vertebrata	BGI_duck_1.0	GCA_000355885.1
Astatotilapia calliptera	Vertebrata	fAstCal1.2	GCA_900246225.3
Loxodonta africana	Vertebrata	Loxafr3.0	GCA_000001905.1
Mustela putorius furo	Vertebrata	MusPutFur1.0	GCA_000215625.1
Ficedula albicollis	Vertebrata	FicAlb_1.4	GCA_000247815.1
Drosophila melanogaster	Vertebrata	BDGP6	GCA_000001215.4
Takifugu rubripes	Vertebrata	FUGU5	GCA_000180615.2
Takifugu rubripes	Vertebrata	-	-
Nomascus leucogenys	Vertebrata	Nleu_3.0	GCA_000146795.3
Capra hircus	Vertebrata	ARS1	GCA_001704415.1
Mesocricetus auratus	Vertebrata	MesAur1.0	GCA_000349665.1
Rhinopithecus roxellana	Vertebrata	Rrox_v1	GCA_000769185.1
Gorilla gorilla gorilla	Vertebrata	gorGor4	GCA_000151905.3
Seriola dumerili	Vertebrata	Sdu_1.0	GCA_002260705.1
Cavia porcellus	Vertebrata	Cavpor3.0	GCA_000151735.1
Poecilia reticulata	Vertebrata	Guppy_female_1.0_MT	GCA_000633615.2
Eptatretus burgeri	Vertebrata	Eburgeri_3.2	GCA_900186335.2
Papio hamadryas	Vertebrata	-	-
Erinaceus europaeus	Vertebrata	eriEur1	-
Erinaceus europaeus	Vertebrata	-	-
Equus caballus	Vertebrata	Equ Cab 2	GCA_000002305.1
Homo sapiens	Vertebrata	GRCh38.p12	GCA_000001405.27
Procavia capensis	Vertebrata	proCap1	-
Oryzias melastigma	Vertebrata	Om_v0.7.RACA	GCA_002922805.1
Oryzias latipes	Vertebrata	ASM223471v1	GCA_002234715.1
Oryzias latipes	Vertebrata	ASM223469v1	GCA_002234695.1
Oryzias latipes	Vertebrata	ASM223467v1	GCA_002234675.1
Dipodomys ordii	Vertebrata	Dord_2.0	GCA_000151885.2
Petromyzon marinus	Vertebrata	Pmarinus_7.0	-
Panthera pardus	Vertebrata	PanPar1.0	GCA_001857705.1
Jaculus jaculus	Vertebrata	JacJac1.0	GCA_000280705.1
Echinops telfairi	Vertebrata	TENREC	-
Chinchilla lanigera	Vertebrata	ChiLan1.0	GCA_000276665.1
Neolamprologus brichardi	Vertebrata	NeoBri1.0	GCA_000239395.1
Aotus nancymaae	Vertebrata	Anan_2.0	GCA_000952055.2
Macaca mulatta	Vertebrata	Mmul_8.0.1	GCA_000772875.3
Kryptolebias marmoratus	Vertebrata	ASM164957v1	GCA_001649575.1
Callithrix jacchus	Vertebrata	ASM275486v1	GCA_002754865.1
Pteropus vampyrus	Vertebrata	pteVam1	-
Myotis lucifugus	Vertebrata	Myoluc2.0	GCA_000147115.1
Amphilophus citrinellus	Vertebrata	Midas_v5	GCA_000751415.1
Xiphophorus couchianus	Vertebrata	Xiphophorus_couchianus-4.0.1	GCA_001444195.1
Mus musculus	Vertebrata	GRCm38.p6	GCA_000001635.8
Mus musculus	Vertebrata	129S1_SvImJ_v1	GCA_001624185.1
Mus musculus	Vertebrata	A_J_v1	GCA_001624215.1
Mus musculus	Vertebrata	AKR_J_v1	GCA_001624295.1
Mus musculus	Vertebrata	BALB_cJ_v1	GCA_001632525.1
Mus musculus	Vertebrata	C3H_HeJ_v1	GCA_001632575.1
Mus musculus	Vertebrata	C57BL_6NJ_v1	GCA_001632555.1
Mus musculus castaneus	Vertebrata	CAST_EiJ_v1	GCA_001624445.1
Mus musculus	Vertebrata	CBA_J_v1	GCA_001624475.1
Mus musculus	Vertebrata	DBA_2J_v1	GCA_001624505.1
Mus musculus	Vertebrata	FVB_NJ_v1	GCA_001624535.1
Mus musculus	Vertebrata	LP_J_v1	GCA_001632615.1
Microcebus murinus	Vertebrata	Mmur_3.0	GCA_000165445.3
Mus musculus	Vertebrata	NOD_ShiLtJ_v1	GCA_001624675.1
Mus musculus	Vertebrata	NZO_HlLtJ_v1	GCA_001624745.1
Mus musculus musculus	Vertebrata	PWK_PhJ_v1	GCA_001624775.1
Mus musculus domesticus	Vertebrata	WSB_EiJ_v1	GCA_001624835.1
Fundulus heteroclitus	Vertebrata	Fundulus_heteroclitus-3.0.2	GCA_000826765.1
Heterocephalus glaber	Vertebrata	HetGla_female_1.0	GCA_000247695.1
Heterocephalus glaber	Vertebrata	HetGla_1.0	GCA_000230445.1
Peromyscus maniculatus bairdii	Vertebrata	Pman_1.0	GCA_000500345.1
Esox lucius	Vertebrata	Eluc_V3	GCA_000721915.3
Mola mola	Vertebrata	ASM169857v1	GCA_001698575.1
Papio anubis	Vertebrata	Panu_3.0	GCA_000264685.2
Monodelphis domestica	Vertebrata	monDom5	GCF_000002295.2
Amphiprion percula	Vertebrata	Nemo_v1	GCA_003047355.1
Pongo abelii	Vertebrata	PPYG2	-
Chrysemys picta bellii	Vertebrata	-	-
Ailuropoda melanoleuca	Vertebrata	ailMel1	GCA_000004335.1
Paramormyrops kingsleyae	Vertebrata	PKINGS_0.1	GCA_002872115.1
Sus scrofa	Vertebrata	Sscrofa11.1	GCA_000003025.6
Sus scrofa map	Vertebrata	-	-
Macaca nemestrina	Vertebrata	Mnem_1.0	GCA_000956065.1
Ochotona princeps	Vertebrata	OchPri2.0-Ens	-
Ochotona princeps	Vertebrata	-	-
Xiphophorus maculatus	Vertebrata	X_maculatus-5.0-male	GCA_002775205.2
Ornithorhynchus anatinus	Vertebrata	OANA5	GCF_000002275.2
Microtus ochrogaster	Vertebrata	MicOch1.0	GCA_000317375.1
Pundamilia nyererei	Vertebrata	PunNye1.0	GCA_000239375.1
Oryctolagus cuniculus	Vertebrata	OryCun2.0	GCA_000003625.1
Rattus norvegicus	Vertebrata	Rnor_6.0	GCA_000001895.4
Pygocentrus nattereri	Vertebrata	Pygocentrus_nattereri-1.0.2	GCA_001682695.1
Ceratotherium simum simum	Vertebrata	-	-
Mus caroli	Vertebrata	CAROLI_EIJ_v1.1	GCA_900094665.2
Saccharomyces cerevisiae	Vertebrata	R64-1-1	GCA_000146045.2
Poecilia latipinna	Vertebrata	P_latipinna-1.0	GCA_001443285.1
Ovis aries	Vertebrata	Oar_v3.1	GCA_000298735.1
Cyprinodon variegatus	Vertebrata	C_variegatus-1.0	GCA_000732505.1
Poecilia mexicana	Vertebrata	P_mexicana-1.0	GCA_001443325.1
Sorex araneus	Vertebrata	sorAra1	-
Sorex araneus	Vertebrata	-	-
Mus pahari	Vertebrata	PAHARI_EIJ_v1.1	GCA_900095145.2
Choloepus hoffmanni	Vertebrata	choHof1	-
Cercocebus atys	Vertebrata	Caty_1.0	GCA_000955945.1
Physter macrocephalus	Vertebrata	-	-
Acanthochromis polyacanthus	Vertebrata	ASM210954v1	GCA_002109545.1
Lepisosteus oculatus	Vertebrata	LepOcu1	GCA_000242695.1
Ictidomys tridecemlineatus	Vertebrata	SpeTri2.0	GCA_000236235.1
Gasterosteus aculeatus	Vertebrata	BROAD S1	-
Monopterus albus	Vertebrata	M_albus_1.0	GCA_001952655.1
Carlito syrichta	Vertebrata	Tarsius_syrichta-2.0.1	GCA_000164805.2
Sarcophilus harrisii	Vertebrata	Devil_ref v7.0	GCA_000189315.1
Tetraodon nigroviridis	Vertebrata	TETRAODON 8.0	-
Panthera tigris altaica	Vertebrata	PanTig1.0	GCA_000464555.1
Hippocampus comes	Vertebrata	H_comes_QL1_v1	GCA_001891065.1
Oreochromis niloticus	Vertebrata	Orenil1.0	GCA_000188235.1
Cynoglossus semilaevis	Vertebrata	Cse_v1.0	GCA_000523025.1
Tupaia belangeri	Vertebrata	tupBel1	-
Scophthalmus maximus	Vertebrata	ASM318616v1	GCA_003186165.1
Meleagris gallopavo	Vertebrata	Turkey_2.01	GCA_000146605.1
Nannospalax galili	Vertebrata	S.galili_v1.0	GCA_000622305.1
Chlorocebus sabaeus	Vertebrata	ChlSab1.1	GCA_000409795.2
Notamacropus eugenii	Vertebrata	Meug_1.0	GCA_000004035.1
Gambusia affinis	Vertebrata	ASM309773v1	GCA_003097735.1
Xenopus tropicalis	Vertebrata	JGI 4.2	GCA_000004195.1
Seriola lalandi dorsalis	Vertebrata	Sedor1	GCA_002814215.1
Taeniopygia guttata	Vertebrata	taeGut3.2.4	-
Maylandia zebra	Vertebrata	M_zebra_UMD2a	GCA_000238955.5
Danio rerio	Vertebrata	GRCz11	GCA_000002035.4
Mastacembelus armatus	Vertebrata	fMasArm1.1	GCA_900324485.1
Schmidtea mediterranea	Plathyhelminth	SmedGD
d. Transcriptome data analyzed in the present work.
species	ID	No. of dataset	source	Description	use
C. gigas	PRJNA484693	2	SRA archive	gills	DCE/yellow gene re-annotation - expression analysis
	PRJNA146329	130	SRA archive	several conditions	expression analysis
	PRJNA282703	33	SRA archive	OsHV-1 infection	expression analysis
M. edulis	PRJNA430138	41	SRA archive	host-pathogen interaction	expression analysis
M. intestinalis	PRJNA430139	20	SRA archive	host-pathogen interaction	transcriptome assembly - expression analysis
N. geniculatus	PRJNA393252	17	SRA archive	tissue- genomic annotation	transcriptome assembly - expression analysis
P. australis	PRJNA393252	4	SRA archive	tissue- genomic annotation	transcriptome assembly - expression analysis
O. bimaculoides	PRJNA285380	19	SRA archive	tissue- genomic annotation	expression analysis
H. rufescens	PRJNA488641	40	SRA archive	tissue- genomic annotation	expression analysis
B. belcheri	PRJNA310680	18	SRA archive	develpmental stages	expression analysis
L. salmonis	PRJNA413461	41	SRA archive	develpmental stages	transcriptome assembly - expression analysis
T. kingsejongensis	PRJNA307513	2	SRA archive	different temperatures	expression analysis
